# Supplementary material for: Targeted Sodium Acetate Liposomes for Hepatocytes and Kupffer Cells: An Oral Dual-Targeted Therapeutic Approach for Non-Alcoholic Fatty Liver Disease Alleviation
Source: Nutrients. 2025 Mar 6;17(5):930. doi: 10.3390/nu17050930 (PMC11901740; doi:10.3390/nu17050930)
Supplement: Supplementary file 1 [file nutrients-17-00930-s001.zip]

Archive with 1 entries (1 files):
- nutrients-3489249-supplementary.pdf
